# Supplementary material for: Endophytic Diversity in Sicilian Olive Trees: Identifying Optimal Conditions for a Functional Microbial Collection
Source: Microorganisms. 2025 Jun 27;13(7):1502. doi: 10.3390/microorganisms13071502 (PMC12298726; doi:10.3390/microorganisms13071502)
Supplement: Supplementary file 1 [file microorganisms-13-01502-s001.zip]

Archive with 10 entries (10 files):
- Supplementary Figure S1 (immagine campionamento).jpg
- Supplementary Figure S2_NMDS plots.pdf
- Supplementary Figure S3_rarefaction curves.pdf
- Supplementary Table S1_molecular ID.pdf
- Supplementary Table S3.pdf
- Supplementary Table S4.pdf
- Supplementary Table S5 (Enzimatic activity results).pdf
- Supplementary Table S6 (antagonistic activity).pdf
- Supplementary Table S7 (FUNGuild).pdf
- Supplementary Tables S2.pdf
